# Supplementary material for: Continuous Reassortment of Clade 2.3.4.4 H5N6 Highly Pathogenetic Avian Influenza Viruses Demonstrating High Risk to Public Health
Source: Pathogens. 2020 Aug 18;9(8):670. doi: 10.3390/pathogens9080670 (PMC7460007; doi:10.3390/pathogens9080670)
Supplement: Supplementary file 1 [file pathogens-09-00670-s001.zip]

Archive with 31 entries (28 files):
- Supplementary materials/
- Supplementary materials/.DS_Store
- Supplementary materials/Figure S1 HA.tif
- Supplementary materials/Figure S2 NA.tif
- Supplementary materials/Figure S3 PB2.tif
- Supplementary materials/Figure S4 PB1.tif
- Supplementary materials/Figure S5 PA.tif
- Supplementary materials/Figure S6 NP.tif
- Supplementary materials/Figure S7 M.tif
- Supplementary materials/Figure S8 NS.tif
- Supplementary materials/Supplementary Files/
- Supplementary materials/Supplementary Files.zip
- Supplementary materials/Supplementary Files/Figure S1 HA.tif
- Supplementary materials/Supplementary Files/Figure S2 NA.tif
- Supplementary materials/Supplementary Files/Figure S3 PB2.tif
- Supplementary materials/Supplementary Files/Figure S4 PB1.tif
- Supplementary materials/Supplementary Files/Figure S5 PA.tif
- Supplementary materials/Supplementary Files/Figure S6 NP.tif
- Supplementary materials/Supplementary Files/Figure S7 M.tif
- Supplementary materials/Supplementary Files/Figure S8 NS.tif
- Supplementary materials/Supplementary Files/supplementary materials Table S1-Table S2.docx
- Supplementary materials/supplementary materials Table S1-Table S2.docx
- Supplementary materials/新建文件夹/
- Supplementary materials/新建文件夹/Figure S1 HA.tif
- Supplementary materials/新建文件夹/Figure S2 NA.tif
- Supplementary materials/新建文件夹/Figure S3 PB2.tif
- Supplementary materials/新建文件夹/Figure S4 PB1.tif
- Supplementary materials/新建文件夹/Figure S5 PA.tif
- Supplementary materials/新建文件夹/Figure S6 NP.tif
- Supplementary materials/新建文件夹/Figure S7 M.tif
- Supplementary materials/新建文件夹/Figure S8 NS.tif
